# Supplementary material for: Optogenetic perturbations reveal the dynamics of an oculomotor integrator
Source: Front Neural Circuits. 2014 Feb 28;8:10. doi: 10.3389/fncir.2014.00010 (PMC3937552; doi:10.3389/fncir.2014.00010)
Supplement: Supplementary file 2 [file DataSheet1.ZIP]

Archive with 11 entries (8 files):
- online_supp_mat/
- online_supp_mat/.DS_Store
- __MACOSX/
- __MACOSX/online_supp_mat/
- __MACOSX/online_supp_mat/._.DS_Store
- online_supp_mat/supp_mat_info.pdf
- __MACOSX/online_supp_mat/._supp_mat_info.pdf
- online_supp_mat/supplvideo1.avi
- online_supp_mat/zebrafish_integrator_start.fig
- online_supp_mat/zebrafish_integrator_start.m
- __MACOSX/online_supp_mat/._zebrafish_integrator_start.m
