# Supplementary material for: Optogenetic perturbations reveal the dynamics of an oculomotor integrator
Source: Front Neural Circuits. 2014 Feb 28;8:10. doi: 10.3389/fncir.2014.00010 (PMC3937552; doi:10.3389/fncir.2014.00010)
Supplement: Supplementary file 2 [file DataSheet1.ZIP › online_supp_mat/zebrafish_integrator_start.m]

function varargout = zebrafish_integrator_start(varargin)
% ZEBRAFISH_INTEGRATOR_START MATLAB code for zebrafish_integrator_start.fig
%      ZEBRAFISH_INTEGRATOR_START, by itself, creates a new ZEBRAFISH_INTEGRATOR_START or raises the existing
%      singleton*.
%
%      H = ZEBRAFISH_INTEGRATOR_START returns the handle to a new ZEBRAFISH_INTEGRATOR_START or the handle to
%      the existing singleton*.
%
%      ZEBRAFISH_INTEGRATOR_START('CALLBACK',hObject,eventData,handles,...) calls the local
%      function named CALLBACK in ZEBRAFISH_INTEGRATOR_START.M with the given input arguments.
%
%      ZEBRAFISH_INTEGRATOR_START('Property','Value',...) creates a new ZEBRAFISH_INTEGRATOR_START or raises the
%      existing singleton*.  Starting from the left, property value pairs are
%      applied to the GUI before zebrafish_integrator_start_OpeningFcn gets called.  An
%      unrecognized property name or invalid value makes property application
%      stop.  All inputs are passed to zebrafish_integrator_start_OpeningFcn via varargin.
%
%      *See GUI Options on GUIDE's Tools menu.  Choose "GUI allows only one
%      instance to run (singleton)".
%
% See also: GUIDE, GUIDATA, GUIHANDLES

% Edit the above text to modify the response to help zebrafish_integrator_start

% Last Modified by GUIDE v2.5 24-Oct-2011 15:31:47

% Begin initialization code - DO NOT EDIT
gui_Singleton = 1;
gui_State = struct('gui_Name',       mfilename, ...
                   'gui_Singleton',  gui_Singleton, ...
                   'gui_OpeningFcn', @zebrafish_integrator_start_OpeningFcn, ...
                   'gui_OutputFcn',  @zebrafish_integrator_start_OutputFcn, ...
                   'gui_LayoutFcn',  [] , ...
                   'gui_Callback',   []);
if nargin && ischar(varargin{1})
    gui_State.gui_Callback = str2func(varargin{1});
end

if nargout
    [varargout{1:nargout}] = gui_mainfcn(gui_State, varargin{:});
else
    gui_mainfcn(gui_State, varargin{:});
end
% End initialization code - DO NOT EDIT


% --- Executes just before zebrafish_integrator_start is made visible.
function zebrafish_integrator_start_OpeningFcn(hObject, eventdata, handles, varargin)
% This function has no output args, see OutputFcn.
% hObject    handle to figure
% eventdata  reserved - to be defined in a future version of MATLAB
% handles    structure with handles and user data (see GUIDATA)
% varargin   command line arguments to zebrafish_integrator_start (see VARARGIN)

% Choose default command line output for zebrafish_integrator_start
handles.output = hObject;


set(handles.modelSelect_buttongroup,'SelectionChangeFcn',@modelSelect_buttongroup_SelectionChangeFcn);
set(handles.stimSelect_buttongroup,'SelectionChangeFcn',@stimSelect_buttongroup_SelectionChangeFcn);
set(handles.expSelect_buttongroup,'SelectionChangeFcn',@expSelect_buttongroup_SelectionChangeFcn);


handles.integrator_model = 2;
handles.stimulation = 2;
handles.experiment = 2;
handles.num_iteration = 1;


% Update handles structure
guidata(hObject, handles);

% UIWAIT makes zebrafish_integrator_start wait for user response (see UIRESUME)
% uiwait(handles.figure1);


% --- Outputs from this function are returned to the command line.
function varargout = zebrafish_integrator_start_OutputFcn(hObject, eventdata, handles) 
% varargout  cell array for returning output args (see VARARGOUT);
% hObject    handle to figure
% eventdata  reserved - to be defined in a future version of MATLAB
% handles    structure with handles and user data (see GUIDATA)

% Get default command line output from handles structure
varargout{1} = handles.output;


% --- Executes on button press in pushbutton_run.
function pushbutton_run_Callback(hObject, eventdata, handles)
% hObject    handle to pushbutton_run (see GCBO)
% eventdata  reserved - to be defined in a future version of MATLAB
% handles    structure with handles and user data (see GUIDATA)

global quitflag

%selects axes1 as the current axes, so that
%Matlab knows where to plot the data
axes(handles.axes1)

%get the string for the editText component
sliderValue = get(handles.slider2_editText,'String');
%convert from string to number if possible, otherwise returns empty
handles.num_iteration = str2num(sliderValue);

if handles.experiment == 1   
    quitflag = 1;
    pv_plot(handles.integrator_model,handles.stimulation,handles.num_iteration)
    quitflag = 1;
end


guidata(hObject, handles); %updates the handles


% --- Executes on button press in pushbutton_quit.
function pushbutton_quit_Callback(hObject, eventdata, handles)
% hObject    handle to pushbutton_quit (see GCBO)
% eventdata  reserved - to be defined in a future version of MATLAB
% handles    structure with handles and user data (see GUIDATA)

global quitflag

quitflag = 1;
close(handles.figure1)


% --------------------------------------------------------------------
function Untitled_1_Callback(hObject, eventdata, handles)
% hObject    handle to Untitled_1 (see GCBO)
% eventdata  reserved - to be defined in a future version of MATLAB
% handles    structure with handles and user data (see GUIDATA)


% --- Executes on slider movement.
function slider1_Callback(hObject, eventdata, handles)
% hObject    handle to slider1 (see GCBO)
% eventdata  reserved - to be defined in a future version of MATLAB
% handles    structure with handles and user data (see GUIDATA)

% Hints: get(hObject,'Value') returns position of slider
%        get(hObject,'Min') and get(hObject,'Max') to determine range of slider

global stim_amp
global replot

%obtains the slider value from the slider component
sliderValue = get(handles.slider1,'Value');

% atributes slider value to global variable stim_amp
stim_amp = sliderValue;
replot = 1;

%puts the slider value into the edit text component
set(handles.slider_editText,'String', num2str(sliderValue));

% Update handles structure
guidata(hObject, handles);


% --- Executes during object creation, after setting all properties.
function slider1_CreateFcn(hObject, eventdata, handles)
% hObject    handle to slider1 (see GCBO)
% eventdata  reserved - to be defined in a future version of MATLAB
% handles    empty - handles not created until after all CreateFcns called

% Hint: slider controls usually have a light gray background.
if isequal(get(hObject,'BackgroundColor'), get(0,'defaultUicontrolBackgroundColor'))
    set(hObject,'BackgroundColor',[.9 .9 .9]);
end


function slider_editText_Callback(hObject, eventdata, handles)
% hObject    handle to slider_editText (see GCBO)
% eventdata  reserved - to be defined in a future version of MATLAB
% handles    structure with handles and user data (see GUIDATA)

% Hints: get(hObject,'String') returns contents of slider_editText as text
%        str2double(get(hObject,'String')) returns contents of slider_editText as a double


global stim_amp
global replot

%get the string for the editText component
sliderValue = get(handles.slider_editText,'String');

%convert from string to number if possible, otherwise returns empty
sliderValue = str2num(sliderValue);

%if user inputs something is not a number, or if the input is less than 0
%or greater than 10, then the slider value defaults to 0
if (isempty(sliderValue) || sliderValue < 0 || sliderValue > 10)
    set(handles.slider1,'Value',0);
    set(handles.slider_editText,'String','0');
else
    set(handles.slider1,'Value',sliderValue);
end

%obtains the slider value from the slider component
sliderValue = get(handles.slider1,'Value');

% atributes slider value to global variable stim_amp
stim_amp = sliderValue;
replot = 1;


% --- Executes during object creation, after setting all properties.
function slider_editText_CreateFcn(hObject, eventdata, handles)
% hObject    handle to slider_editText (see GCBO)
% eventdata  reserved - to be defined in a future version of MATLAB
% handles    empty - handles not created until after all CreateFcns called

% Hint: edit controls usually have a white background on Windows.
%       See ISPC and COMPUTER.
if ispc && isequal(get(hObject,'BackgroundColor'), get(0,'defaultUicontrolBackgroundColor'))
    set(hObject,'BackgroundColor','white');
end


function slider2_editText_Callback(hObject, eventdata, handles)
% hObject    handle to slider2_editText (see GCBO)
% eventdata  reserved - to be defined in a future version of MATLAB
% handles    structure with handles and user data (see GUIDATA)

% Hints: get(hObject,'String') returns contents of slider2_editText as text
%        str2double(get(hObject,'String')) returns contents of slider2_editText as a double


%get the string for the editText component
sliderValue = get(handles.slider2_editText,'String');

%convert from string to number if possible, otherwise returns empty
sliderValue = str2num(sliderValue);

%if user inputs something is not a number, or if the input is less than 1
%or greater than 100, then the slider value defaults to 1
if (isempty(sliderValue) || sliderValue < 1 || sliderValue > 100)
    set(handles.slider2,'Value',1);
    set(handles.slider2_editText,'String','1');
else
    set(handles.slider2,'Value',sliderValue);
end


% --- Executes during object creation, after setting all properties.
function slider2_editText_CreateFcn(hObject, eventdata, handles)
% hObject    handle to slider2_editText (see GCBO)
% eventdata  reserved - to be defined in a future version of MATLAB
% handles    empty - handles not created until after all CreateFcns called

% Hint: edit controls usually have a white background on Windows.
%       See ISPC and COMPUTER.
if ispc && isequal(get(hObject,'BackgroundColor'), get(0,'defaultUicontrolBackgroundColor'))
    set(hObject,'BackgroundColor','white');
end


% --- Executes on slider movement.
function slider2_Callback(hObject, eventdata, handles)
% hObject    handle to slider1 (see GCBO)
% eventdata  reserved - to be defined in a future version of MATLAB
% handles    structure with handles and user data (see GUIDATA)

% Hints: get(hObject,'Value') returns position of slider
%        get(hObject,'Min') and get(hObject,'Max') to determine range of slider


%obtains the slider value from the slider component
sliderValue = get(handles.slider2,'Value');

% rounds slider value
sliderValue=round(sliderValue);

handles.num_iteration = sliderValue;


%puts the slider value into the edit text component
set(handles.slider2_editText,'String', num2str(sliderValue));

% Update handles structure
guidata(hObject, handles);


% --- Executes during object creation, after setting all properties.
function slider2_CreateFcn(hObject, eventdata, handles)
% hObject    handle to slider1 (see GCBO)
% eventdata  reserved - to be defined in a future version of MATLAB
% handles    empty - handles not created until after all CreateFcns called

% Hint: slider controls usually have a light gray background.
if isequal(get(hObject,'BackgroundColor'), get(0,'defaultUicontrolBackgroundColor'))
    set(hObject,'BackgroundColor',[.9 .9 .9]);
end


function modelSelect_buttongroup_SelectionChangeFcn(hObject, eventdata)

%retrieve GUI data, i.e. the handles structure
handles = guidata(hObject);

switch get(eventdata.NewValue,'Tag')   % Get Tag of selected object
    case 'aksay_model'
      %execute this code when aksay_model is selected
      handles.integrator_model = 1;

    case 'new_model'
      %execute this code when new_model is selected
      handles.integrator_model = 2;
      
    otherwise
       % Code for when there is no match.

end
%updates the handles structure
guidata(hObject, handles);


function stimSelect_buttongroup_SelectionChangeFcn(hObject, eventdata)

%retrieve GUI data, i.e. the handles structure
handles = guidata(hObject);

switch get(eventdata.NewValue,'Tag')   % Get Tag of selected object
    case 'nphr'
      %execute this code when nphr is selected
      handles.stimulation = 1;

    case 'chr2'
      %execute this code when chr2 is selected
      handles.stimulation = 2;
      
    otherwise
       % Code for when there is no match.

end
%updates the handles structure
guidata(hObject, handles);


function expSelect_buttongroup_SelectionChangeFcn(hObject, eventdata)

%retrieve GUI data, i.e. the handles structure
handles = guidata(hObject);

switch get(eventdata.NewValue,'Tag')   % Get Tag of selected object
    case 'pv_plot'
      %execute this code when pv_plot is selected
      handles.experiment = 1;
    
    case 'vectorfld'
      %execute this code when vectorfld is selected
      handles.experiment = 2;
      
    otherwise
       % Code for when there is no match.

end
%updates the handles structure
guidata(hObject, handles);


% --- Executes on button press in run2.
function run2_Callback(hObject, eventdata, handles)
% hObject    handle to run2 (see GCBO)
% eventdata  reserved - to be defined in a future version of MATLAB
% handles    structure with handles and user data (see GUIDATA)

global quitflag

%selects axes1 as the current axes, so that
%Matlab knows where to plot the data
axes(handles.axes1)


if handles.experiment == 2
    quitflag = 1;
    set(handles.slider1,'Value',0);
    set(handles.slider_editText,'String','0');
    vector_field(handles.integrator_model,handles.stimulation)
    quitflag = 1;
end


% --- Executes on button press in trajectory.
function trajectory_Callback(hObject, eventdata, handles)
% hObject    handle to trajectory (see GCBO)
% eventdata  reserved - to be defined in a future version of MATLAB
% handles    structure with handles and user data (see GUIDATA)

global trajectoryflag

trajectoryflag =1;


function[p]= imag_ellips(x1,x2,w,h,angle,color)

% This function draws an ellipse

% x1: x position
% x2: y position
% w: width
% h: height
% angle: orientation ellipse


xx=[(w*cos((0:0.1:2*pi+0.1)')) (h*sin((0:0.1:2*pi+0.1)'))];

alpha=[cos(angle/180*pi) -sin(angle/180*pi) ; sin(angle/180*pi) cos(angle/180*pi)];

xx=xx*alpha;

p = patch(x1+xx(:,1),x2+xx(:,2),color,'EdgeColor',color);


%%%%%%%%%%%%%%%%%%%%%%%%%%%%%%%%%%%%%%%%%%%%%%%%%%%%%%%%%%%%%%%%%%%%%%%%%%%
%%%%%%%%%%%%%%%%%%%%%%%%%%%%%%%%%%%%%%%%%%%%%%%%%%%%%%%%%%%%%%%%%%%%%%%%%%%
function[] = pv_plot(model,stim,num_rep)

% This function produces a pv plot, with user specified number of
% repetitions:
%
% - model: ILA model (model=1) or NP model (model=2);
% - stim: NpHR (stim=1) or ChR2 (stim=2) stimulation;
% - num_rep: number of repetitions of the stimulation protocol
%


global quitflag

quitflag = 0;

%%%%%%%%%%%%%%%%%%%%%%%%%%%%%%%%%%%%%%%%%%%%%%%%%%%%%%%%%%%%%%%%%%%%%%%%
%%%%%%%%%%%%%%%%%%%%%%%%%%%%%%%%%%%%%%%%%%%%%%%%%%%%%%%%%%%%%%%%%%%%%%%%

% functions: input-output; threshold linear


heavisd = @(x) x>0;    % heaviside function definition, including h(0)=0

thresh_lin = @(x) heavisd(x).*x;    % threshold linear

synap_sat = @(x) heavisd(x);    % synaptic saturation


%%%%%%%%%%%%%%%%%%%%%%%%%%%%%%%%%%%%%%%%%%%%%%%%%%%%%%%%%%%%%%%%%%%%%%%%%%%
%%%%%   MODELS        %%%%%%%%%%%%%%%%%%%%%%%%%%%%%%%%%%%%%%%%%%%%%%%%%%%%%
%%%%%%%%%%%%%%%%%%%%%%%%%%%%%%%%%%%%%%%%%%%%%%%%%%%%%%%%%%%%%%%%%%%%%%%%%%%

% Models are built manually by defining the line equations of the heaviside
% threshold lines given by:
% 
% XL = (a/c)*XR+(h/c) = (lambda/(1-lambda))*XR + ((1-2*lambda)*beta-t)/(2*(1-lambda))
% 
% This is done in 5 steps: 
% 
% 1. Choose beta to complete equation XR + XL = beta of line attractor.
% 2. To define the dynamics outside the attractor, define the nullcline
% staircase limits. Compute slopes and y-intercepts of threshold lines.
% 3. Compute lambda and tuning curves thresholds t.
% 4. Choose tuning curves slopes si, ensuring recruitment order feature.
% 5. Compute the network parameters (ai , ci , hi ).


% network size
n = 36;


if model==1

    %%%%%%%%%%%%%%%%%%%%%%%%%%%%%%%%%%%%%%%%%%%%%%%%%%%%%%%%%%%%%%%%%%%%%%%%%%%
    % 1-ILA model: model with dynamics like Aksay et al. 2007
    %%%%%%%%%%%%%%%%%%%%%%%%%%%%%%%%%%%%%%%%%%%%%%%%%%%%%%%%%%%%%%%%%%%%%%%%%%%

    % 1. Choose beta.
    beta = n;


    % 2. Choose nullcline limits. Compute slopes and y-intercepts of threshold
    % lines.
    X_Ri = (0:1:n)';
    X_Li_up = vertcat( Inf , (n-0.5:-1:n/2+0.5)' , (n-0.1:-1:n/2+0.9)' );
    X_Li_low = vertcat( X_Li_up(2:n/2+1) , 3*(-2:1/(n/2-1):-1)'+2*sin(linspace(0,pi,n/2))' , Inf );


    % 3. Compute lambda and tuning curves thresholds t.
    slopes_heavisd = X_Li_up(2:end) - X_Li_low(1:end-1);
    y_intercepts = X_Li_up(2:end) - slopes_heavisd.*X_Ri(2:end);

    lambda = slopes_heavisd./(1+slopes_heavisd);

    ti = (1-2*lambda)*beta - 2*(1-lambda).*y_intercepts;


    % 4. Choose tuning curves slopes si.
    si = (0.1:0.2:0.2*n)';


    % 5. Compute the network parameters (ai , ci , hi ).
    a = 2*lambda.*si;
    c = 2*(1-lambda).*si;
    h = si.*(1-2*lambda)*beta - si.*ti;


    % perturbation parameters
    if stim==1
        % NpHR
        knock_min=0;
        knock_max=0.0214;
        knock_step=0.0195;
    else
        % ChR2
        knock_min=0;
        knock_max=4.1;
        knock_step=3.3;
    end


else

    %%%%%%%%%%%%%%%%%%%%%%%%%%%%%%%%%%%%%%%%%%%%%%%%%%%%%%%%%%%%%%%%%%%%%%%%%%%
    % 2-NP model: model accounting for ChR2 results
    %%%%%%%%%%%%%%%%%%%%%%%%%%%%%%%%%%%%%%%%%%%%%%%%%%%%%%%%%%%%%%%%%%%%%%%%%%%
    
    % 1. Choose beta.
    beta = n;
    
    
    % 2. Choose nullcline limits. Compute slopes and y-intercepts of threshold
    % lines.
    X_Ri = (0:1:n)';
    X_Li_up = vertcat( Inf , n*ones(n/2,1)+(n/2-1:-1:0)' , (n/2-0.5:-1:0.5)' );
    X_Li_low = vertcat( (n-0.5:-1:n/2+0.5)' , (-n:-1:-1.5*n+1)' , Inf );
    
    
    % 3. Compute lambda and tuning curves thresholds t.
    slopes_heavisd = X_Li_up(2:end) - X_Li_low(1:end-1);
    y_intercepts = X_Li_up(2:end) - slopes_heavisd.*X_Ri(2:end);
    
    lambda = slopes_heavisd./(1+slopes_heavisd);
    
    ti = (1-2*lambda)*beta - 2*(1-lambda).*y_intercepts;
    
    
    % 4. Choose tuning curves slopes si.
    si = (0.1:0.2:0.2*n)';
    
    
    % 5. Compute the network parameters (ai , ci , hi ).
    a = 2*lambda.*si;
    c = 2*(1-lambda).*si;
    h = si.*(1-2*lambda)*beta - si.*ti;
    
    
    
    
    
    % perturbation parameters
    if stim==1
        % NpHR
        knock_min=0;
        knock_max=0.00025;
        knock_step=0.000165;       
    else
        % ChR2
        knock_min=0;
        knock_max=0.11;
        knock_step=0.07;
    end 

end


%%%%%%%%%%%%%%%%%%%%%%%%%%%%%%%%%%%%%%%%%%%%%%%%%%%%%%%%%%%%%%%%%%%%%%%%%%%
%%%%%%%%%%%%%%%%%%%%%%%%%%%%%%%%%%%%%%%%%%%%%%%%%%%%%%%%%%%%%%%%%%%%%%%%%%%

%%%%%%%%%%%%%%%%%%%
a = repmat(a,2,1);
c = repmat(c,2,1);
h = repmat(h,2,1);


%%%%%%%%%%%%%%%%%%%

% position parameters
a1=a(1:n);
a2=a(n+1:end);
c1=c(1:n);
c2=c(n+1:end);
h1=h(1:n);
h2=h(n+1:end);


%%%%%%%%%%%%%%%%%%%%%%%%%%%%%%%%%%%%%%%%%%%%%%%%%%%%%%%%%%%%%%%%%%%%%%%%%%%
%%%%%%%%%%%%%%%%%%%%%%%%%%%%%%%%%%%%%%%%%%%%%%%%%%%%%%%%%%%%%%%%%%%%%%%%%%%

% time parameters
t0=0;
tmax=1.5;           % trials of 1.5 seconds
tstep=0.001;
t=t0:tstep:tmax;


tau_x=0.01;         % synaptic time constant (10ms)    
tau_muscle=0.2;     % muscle time constant (200ms)


%%%%%%%%%%%%%%%%%%%%%%%%%%%%%%%%%%%%%%%%%%%%%%%%%%%%%%%%%%%%%%%%%%%%%%%%%%%
%%%%%%%%%%%%%%%%%%%%%%%%%%%%%%%%%%%%%%%%%%%%%%%%%%%%%%%%%%%%%%%%%%%%%%%%%%%

% computing the stable points in the intact system

stab_ptx = 0:1:n;
stab_pty = n:-1:0;

x1=stab_ptx;
y1=stab_pty;

for i=2:length(t)
    dx1=-x1+ones(1,n)*synap_sat(a1*x1-c1*y1+repmat(h1,1,length(stab_ptx)));
    dy1=-y1+ones(1,n)*synap_sat(a2*y1-c2*x1+repmat(h2,1,length(stab_pty)));

    x2=x1+tstep*dx1/tau_x;
    y2=y1+tstep*dy1/tau_x;
    
    x1=x2;
    y1=y2;
    
end
stab_ptx = x2;
stab_pty = y2;
i_rang = stab_ptx - stab_pty;
stab_ptx = stab_ptx(abs(i_rang)<20.1);
stab_pty = stab_pty(abs(i_rang)<20.1);


mr = ones(1,n)*(2.5*thresh_lin( a1*stab_ptx - c1*stab_pty + repmat(h1,1,length(stab_ptx)) -7.5*repmat(a1+c1,1,length(stab_ptx)) ));
ml = ones(1,n)*(2.5*thresh_lin( a2*stab_pty - c2*stab_ptx + repmat(h2,1,length(stab_ptx)) -7.5*repmat(a2+c2,1,length(stab_pty)) ));


[~,ss,~]=unique(mr-ml);
stab_ptx = stab_ptx(ss);
stab_pty = stab_pty(ss);
mr = mr(ss);
ml = ml(ss);
%%%%%%%%%%%%%%%%%%%%%%%%%%%%%%%%%%%%%%%%%%%%%%%%%%%%%%%%%%%%%%%%%%%%%%%%%%%
%%%%%%%%%%%%%%%%%%%%%%%%%%%%%%%%%%%%%%%%%%%%%%%%%%%%%%%%%%%%%%%%%%%%%%%%%%%

% perturbation parameters
knock=[knock_min exp( log(knock_step):(log(knock_max)-log(knock_step))/2:log(knock_max) ) ];


%%%%%%%%%%%%%%%%%%%%%%%%%%%%%%%%%%%%%%%%%%%%%%%%%%%%%%%%%%%%%%%%%%%%%%%%%%%
%%%%%%%%%%%%%%%%%%%%%%%%%%%%%%%%%%%%%%%%%%%%%%%%%%%%%%%%%%%%%%%%%%%%%%%%%%%
% noise amplitude
nois_activ=0.0003;     % noise in the neuronal population activities


%%%%%%%%%%%%%%%%%%%%%%%%%%%%%%%%%%%%%%%%%%%%%%%%%%%%%%%%%%%%%%%%%%%%%%%%%%%
%%%%%%%%%%%%%%%%%%%%%%%%%%%%%%%%%%%%%%%%%%%%%%%%%%%%%%%%%%%%%%%%%%%%%%%%%%%

% stimulation duration
burst=ones(1,length(t));
burst(1:round(length(t)/3))=0;

if stim==1
    burst(round(length(t)/3+1+0.2/tstep):end)=0;         % for NpHR stimulations (200ms)
else
    burst(round(length(t)/3+1+0.1/tstep):end)=0;         % for ChR2 stimulations (100ms)
end

%%%%%%%%%%%%%%%%%%%%%%%%%%%%%%%%%%%%%%%%%%%%%%%%%%%%%%%%%%%%%%%%%%%%%%%%%%%
%%%%%%%%%%%%%%%%%%%%%%%%%%%%%%%%%%%%%%%%%%%%%%%%%%%%%%%%%%%%%%%%%%%%%%%%%%%

% initialization of theta and delta theta variables
theta=stab_ptx-stab_pty;
dtheta=zeros(num_rep,length(knock),length(stab_ptx));

% progress bar
progr_bar = waitbar(0,'Please wait...');

for kk=1:num_rep
    
    tic
    
    for j=1:length(knock)
        
        
        % randomization or not of stimulation magnitude, between same magnitude repeats and between cells
        ran_fact=randn(n,length(stab_ptx));
        ran_fact(ran_fact<-2)=-2;
        

        % initial conditions
        x1=stab_ptx;
        y1=stab_pty;   
        
        theta1 = theta;

        
        for i=2:length(t)


            % perturbations functions

            if stim==1
                
                % unilateral hyperpolarization with halorhodopsin
                
                chr2_fun = @(x) x;
                
                nphr_fun = @(x) ones(1,n)*(x.*(1-knock(j)+0.5*min(knock(knock>0))*ran_fact)*burst(i-1)*sign(knock(j)) + x*(1-burst(i-1)*sign(knock(j))) ); 
                
            else
                
                % unilateral depolarization with channelrhodopsin
                
                chr2_fun = @(x) x+knock(j)*burst(i-1)+0.5*min(knock(knock>0))*ran_fact*burst(i-1)*sign(knock(j));
                
                nphr_fun = @(x) ones(1,n)*x;
                
            end

    
            
            % position population synaptic outputs
            dx1=-x1+ones(1,n)*synap_sat( a1*x1-c1*y1+repmat(h1,1,length(stab_ptx)) ) + nois_activ*(1/sqrt(tstep))*randn(1,length(stab_ptx));
            dy1=-y1+nphr_fun(synap_sat(a2*y1-c2*x1+chr2_fun(repmat(h2,1,length(stab_ptx))) )) + nois_activ*(1/sqrt(tstep))*randn(1,length(stab_pty));


            x2=x1+tstep*dx1/tau_x;
            y2=y1+tstep*dy1/tau_x;

            
            
            % motor population activity dynamics
            xm2 = ones(1,n)*(2.5*thresh_lin(a1*x2-c1*y2+repmat(h1,1,length(stab_ptx)) -7.5*repmat(a1+c1,1,length(stab_ptx)) ));
            ym2 = 2.5*nphr_fun(thresh_lin(a2*y2-c2*x2+chr2_fun(repmat(h2,1,length(stab_pty)))...
                -7.5*repmat(a2+c2,1,length(stab_pty)) ));
               
            % accounting for oculomotor plant dynamics
            theta2 = theta1+tstep*( -theta1 + interp1(mr-ml,stab_ptx-stab_pty,xm2 - ym2,'linear','extrap') )/tau_muscle;


            if i==length(t)               
                % eye position change
                dtheta(kk,j,:) = theta2 - theta;
            end

          


            x1=x2;
            y1=y2;
            theta1=theta2;


        end   
        

      

    end
    
    loop_time = toc;
    
    if fix( (num_rep-kk)*loop_time/60 )~=0
        waitbar(kk/num_rep,progr_bar,['Estimated time left:  ' num2str(fix( (num_rep-kk)*loop_time/60 ),'%.0f')...
            '  min  ' num2str(mod( (num_rep-kk)*loop_time,60),'%.0f') '  s'])
    else
        waitbar(kk/num_rep,progr_bar,['Estimated time left:  ' num2str(mod( (num_rep-kk)*loop_time,60),'%.0f') '  s'])
    end
    
      
    
    if quitflag==1
        delete(progr_bar)
        break
    end
    

end

delete(progr_bar)

% computing the mean and standard error of each curve
dtheta_mn = zeros(length(knock),length(stab_ptx));
dtheta_sd = zeros(length(knock),length(stab_ptx));

for i=1:length(stab_ptx)
    for j=1:length(knock)

        dtheta_mn(j,i) = mean(dtheta(:,j,i));
        dtheta_sd(j,i) = std(dtheta(:,j,i))/sqrt(num_rep);             % standard error = standard deviation/sqrt(n)
        
    end
end


col123 = [0 0 1;0 1 0;1 127/255 0;1 0 0];

err_bar = zeros(1,length(knock));

eye_rang=1;

cla reset;
for i=1:length(knock) 
    plot(eye_rang*theta,eye_rang*dtheta_mn(i,:),'Color',col123(i,:),'Linewidth',4); hold on;
    
    
    err_bar(i)=patch(eye_rang*horzcat(theta,fliplr(theta)), eye_rang*horzcat( dtheta_mn(i,:)-dtheta_sd(i,:)...
        , fliplr(dtheta_mn(i,:)+dtheta_sd(i,:)) ),-ones(1,2*length(stab_ptx)),col123(i,:)); hold on;
    set(err_bar(i),'FaceAlpha',0.3,'edgecolor','none');
    set(get(get(err_bar(i),'Annotation'),'LegendInformation'),'IconDisplayStyle','off'); % Exclude error bars from legend
end


% labeling the dthetadt diagram
xlabel('\theta','fontsize',20)
ylabel('\Delta \theta','fontsize',20)
set(gca,'fontsize',10,'Linewidth',4)
box off
hh=legend(num2str((0:1:length(knock)-1)'));
set(hh,'fontsize',10)
legend('boxoff')

plot(zeros(1,2),eye_rang*[min(min(dtheta_mn))-2/eye_rang max(max(dtheta_mn))+2/eye_rang]...
    ,'--','Color',[80/255 80/255 80/255],'Linewidth',2); hold on;
plot(eye_rang*[min(theta)-2/eye_rang max(theta)+2/eye_rang],zeros(1,2),'--','Color',[80/255 80/255 80/255],'Linewidth',2); hold on;
xlim(eye_rang*[min(theta)-2/eye_rang max(theta)+2/eye_rang])


%%%%%%%%%%%%%%%%%%%%%%%%%%%%%%%%%%%%%%%%%%%%%%%%%%%%%%%%%%%%%%%%%%%%%%%%%%%
%%%%%%%%%%%%%%%%%%%%%%%%%%%%%%%%%%%%%%%%%%%%%%%%%%%%%%%%%%%%%%%%%%%%%%%%%%%

function[] = vector_field(model,stim)

% This function produces a vector field, where the user can observe the
% dynamics and manipulate it interactively:
%
% - model: ILA model (model=1) or NP model (model=2);
% - stim: NpHR (stim=1) or ChR2 (stim=2) stimulation;


% global variables
global stim_amp
global quitflag
global trajectoryflag
global replot

stim_amp = 0;   % amplitude of stimulation
quitflag=0;
replot=1;
trajectoryflag = 0;


%%%%%%%%%%%%%%%%%%%%%%%%%%%%%%%%%%%%%%%%%%%%%%%%%%%%%%%%%%%%%%%%%%%%%%%%
%%%%%%%%%%%%%%%%%%%%%%%%%%%%%%%%%%%%%%%%%%%%%%%%%%%%%%%%%%%%%%%%%%%%%%%%

% functions: input-output; threshold linear


heavisd = @(x) x>0;    % heaviside function definition, including h(0)=0

thresh_lin = @(x) heavisd(x).*x;    % threshold linear

synap_sat = @(x) heavisd(x);    % synaptic saturation


%%%%%%%%%%%%%%%%%%%%%%%%%%%%%%%%%%%%%%%%%%%%%%%%%%%%%%%%%%%%%%%%%%%%%%%%%%%
%%%%%   MODELS        %%%%%%%%%%%%%%%%%%%%%%%%%%%%%%%%%%%%%%%%%%%%%%%%%%%%%
%%%%%%%%%%%%%%%%%%%%%%%%%%%%%%%%%%%%%%%%%%%%%%%%%%%%%%%%%%%%%%%%%%%%%%%%%%%

% Models are built manually by defining the line equations of the heaviside
% threshold lines given by:
% 
% XL = (a/c)*XR+(h/c) = (lambda/(1-lambda))*XR + ((1-2*lambda)*beta-t)/(2*(1-lambda))
% 
% This is done in 5 steps: 
% 
% 1. Choose beta to complete equation XR + XL = beta of line attractor.
% 2. To define the dynamics outside the attractor, define the nullcline
% staircase limits. Compute slopes and y-intercepts of threshold lines.
% 3. Compute lambda and tuning curves thresholds t.
% 4. Choose tuning curves slopes si, ensuring recruitment order feature.
% 5. Compute the network parameters (ai , ci , hi ).


% network size
n = 36;


if model==1

    %%%%%%%%%%%%%%%%%%%%%%%%%%%%%%%%%%%%%%%%%%%%%%%%%%%%%%%%%%%%%%%%%%%%%%%%%%%
    % 1-ILA model: model with dynamics like Aksay et al. 2007
    %%%%%%%%%%%%%%%%%%%%%%%%%%%%%%%%%%%%%%%%%%%%%%%%%%%%%%%%%%%%%%%%%%%%%%%%%%%

    % 1. Choose beta.
    beta = n;


    % 2. Choose nullcline limits. Compute slopes and y-intercepts of threshold
    % lines.
    X_Ri = (0:1:n)';
    X_Li_up = vertcat( Inf , (n-0.5:-1:n/2+0.5)' , (n-0.1:-1:n/2+0.9)' );
    X_Li_low = vertcat( X_Li_up(2:n/2+1) , 3*(-2:1/(n/2-1):-1)'+2*sin(linspace(0,pi,n/2))' , Inf );


    % 3. Compute lambda and tuning curves thresholds t.
    slopes_heavisd = X_Li_up(2:end) - X_Li_low(1:end-1);
    y_intercepts = X_Li_up(2:end) - slopes_heavisd.*X_Ri(2:end);

    lambda = slopes_heavisd./(1+slopes_heavisd);

    ti = (1-2*lambda)*beta - 2*(1-lambda).*y_intercepts;


    % 4. Choose tuning curves slopes si.
    si = (0.1:0.2:0.2*n)';


    % 5. Compute the network parameters (ai , ci , hi ).
    a = 2*lambda.*si;
    c = 2*(1-lambda).*si;
    h = si.*(1-2*lambda)*beta - si.*ti;

    
    
    % perturbation parameters
    if stim==1
        % NpHR
        knock_step=0.0712;
    else
        % ChR2
        knock_step=2.9;
    end

else

    %%%%%%%%%%%%%%%%%%%%%%%%%%%%%%%%%%%%%%%%%%%%%%%%%%%%%%%%%%%%%%%%%%%%%%%%%%%
    % 2-NP model: model accounting for ChR2 results
    %%%%%%%%%%%%%%%%%%%%%%%%%%%%%%%%%%%%%%%%%%%%%%%%%%%%%%%%%%%%%%%%%%%%%%%%%%%
    
    % 1. Choose beta.
    beta = n;
    
    
    % 2. Choose nullcline limits. Compute slopes and y-intercepts of threshold
    % lines.
    X_Ri = (0:1:n)';
    X_Li_up = vertcat( Inf , n*ones(n/2,1)+(n/2-1:-1:0)' , (n/2-0.5:-1:0.5)' );
    X_Li_low = vertcat( (n-0.5:-1:n/2+0.5)' , (-n:-1:-1.5*n+1)' , Inf );
    
    
    % 3. Compute lambda and tuning curves thresholds t.
    slopes_heavisd = X_Li_up(2:end) - X_Li_low(1:end-1);
    y_intercepts = X_Li_up(2:end) - slopes_heavisd.*X_Ri(2:end);
    
    lambda = slopes_heavisd./(1+slopes_heavisd);
    
    ti = (1-2*lambda)*beta - 2*(1-lambda).*y_intercepts;
    
    
    % 4. Choose tuning curves slopes si.
    si = (0.1:0.2:0.2*n)';
    
    
    % 5. Compute the network parameters (ai , ci , hi ).
    a = 2*lambda.*si;
    c = 2*(1-lambda).*si;
    h = si.*(1-2*lambda)*beta - si.*ti;
    
    
    
    % perturbation parameters
    if stim==1
        % NpHR
        knock_step=0.05;
    else
        % ChR2
        knock_step=1.56;
    end 

end


%%%%%%%%%%%%%%%%%%%%%%%%%%%%%%%%%%%%%%%%%%%%%%%%%%%%%%%%%%%%%%%%%%%%%%%%%%%
%%%%%%%%%%%%%%%%%%%%%%%%%%%%%%%%%%%%%%%%%%%%%%%%%%%%%%%%%%%%%%%%%%%%%%%%%%%

%%%%%%%%%%%%%%%%%%%
a = repmat(a,2,1);
c = repmat(c,2,1);
h = repmat(h,2,1);


%%%%%%%%%%%%%%%%%%%

% position parameters
a1=a(1:n);
a2=a(n+1:end);
c1=c(1:n);
c2=c(n+1:end);
h1=h(1:n);
h2=h(n+1:end);


%%%%%%%%%%%%%%%%%%%%%%%%%%%%%%%%%%%%%%%%%%%%%%%%%%%%%%%%%%%%%%%%%%%%%%%%%%%
%%%%%%%%%%%%%%%%%%%%%%%%%%%%%%%%%%%%%%%%%%%%%%%%%%%%%%%%%%%%%%%%%%%%%%%%%%%

% time parameters
t0=0;
tmax=1.5;           % trials of 1.5 seconds
tstep=0.001;
t=t0:tstep:tmax;


tau_x=0.01;         % synaptic time constant (10ms)    
tau_muscle=0.2;     % muscle time constant (200ms)


%%%%%%%%%%%%%%%%%%%%%%%%%%%%%%%%%%%%%%%%%%%%%%%%%%%%%%%%%%%%%%%%%%%%%%%%%%%
%%%%%%%%%%%%%%%%%%%%%%%%%%%%%%%%%%%%%%%%%%%%%%%%%%%%%%%%%%%%%%%%%%%%%%%%%%%
% population synaptic output variables

X_min = 0;
X_max = n+1;
X_step = 6;


[XR,XL]=meshgrid(X_min:X_step:X_max);

dXR=zeros(size(XR));
dXL=zeros(size(XL));


%%%%%%%%%%%%%%%%%%%%%%%%%%%%%%%%%%%%%%%%%%%%%%%%%%%%%%%%%%%%%%%%%%%%%%%%%%%
%%%%%%%%%%%%%%%%%%%%%%%%%%%%%%%%%%%%%%%%%%%%%%%%%%%%%%%%%%%%%%%%%%%%%%%%%%%

% noise amplitude

nois_activ=0;     % noise in the neuronal population activities


%%%%%%%%%%%%%%%%%%%%%%%%%%%%%%%%%%%%%%%%%%%%%%%%%%%%%%%%%%%%%%%%%%%%%%%%%%%
%%%%%%%%%%%%%%%%%%%%%%%%%%%%%%%%%%%%%%%%%%%%%%%%%%%%%%%%%%%%%%%%%%%%%%%%%%%

% stimulation duration
burst=ones(1,length(t));

if stim==1
    burst(round(1+0.2/tstep):end)=0;         % for NpHR stimulations (200ms)
else
    burst(round(1+0.1/tstep):end)=0;         % for ChR2 stimulations (100ms)
end

%%%%%%%%%%%%%%%%%%%%%%%%%%%%%%%%%%%%%%%%%%%%%%%%%%%%%%%%%%%%%%%%%%%%%%%%%%%
%%%%%%%%%%%%%%%%%%%%%%%%%%%%%%%%%%%%%%%%%%%%%%%%%%%%%%%%%%%%%%%%%%%%%%%%%%%
% stable fixed points of the system
stab_ptx = 0:1:n;
stab_pty = n:-1:0;

% stable motor activities of the system
mr = ones(1,n)*(2.5*thresh_lin( a1*stab_ptx - c1*stab_pty + repmat(h1,1,length(stab_ptx)) -7.5*repmat(a1+c1,1,length(stab_ptx)) ));
ml = ones(1,n)*(2.5*thresh_lin( a2*stab_pty - c2*stab_ptx + repmat(h2,1,length(stab_ptx)) -7.5*repmat(a2+c2,1,length(stab_pty)) ));
%%%%%%%%%%%%%%%%%%%%%%%%%%%%%%%%%%%%%%%%%%%%%%%%%%%%%%%%%%%%%%%%%%%%%%%%%%%
%%%%%%%%%%%%%%%%%%%%%%%%%%%%%%%%%%%%%%%%%%%%%%%%%%%%%%%%%%%%%%%%%%%%%%%%%%%


while ~quitflag
    
    
    %%%%%%%%%%%%%%%%%%%%%%%%%%%%%%%%%%%%%%%%%%%%%%%%%%%%%%%%%%%%%%%%%%%%%%%
    %%%%%%%%%%%%%%%%%%%%%%%%%%%%%%%%%%%%%%%%%%%%%%%%%%%%%%%%%%%%%%%%%%%%%%%    
    % perturbations functions
    if stim==1

        % unilateral hyperpolarization with halorhodopsin
        chr2_fun = @(x) x;
        nphr_fun = @(x) ones(1,n)*x*(1-stim_amp*knock_step);
        
    else

        % unilateral depolarization with channelrhodopsin
        chr2_fun = @(x) x+stim_amp*knock_step;
        nphr_fun = @(x) ones(1,n)*x;

    end
    %%%%%%%%%%%%%%%%%%%%%%%%%%%%%%%%%%%%%%%%%%%%%%%%%%%%%%%%%%%%%%%%%%%%%%%
    %%%%%%%%%%%%%%%%%%%%%%%%%%%%%%%%%%%%%%%%%%%%%%%%%%%%%%%%%%%%%%%%%%%%%%%
    
    
        
    if replot==1

    
        for j=1:length(XL)

            % population synaptic outputs
            dXR(j,:)=-XR(j,:)+ones(1,n)*synap_sat( a1*XR(j,:)-c1*XL(j,:)+repmat(h1,1,length(XR)) );
            dXL(j,:)=-XL(j,:)+nphr_fun( synap_sat( a2*XL(j,:)-c2*XR(j,:)+chr2_fun(repmat(h2,1,length(XL))) ) );

        end


        % plotting vector field
        cla reset;
        quiver(XR,XL,dXR,dXL,'LineWidth',2); hold on;
        plot(0:1:beta,beta:-1:0,'LineWidth',3,'Color',[0.5 0.5 0.5]); hold on;

        
        xlim([X_min X_max+25])
        ylim([X_min X_max])
        
        set(gca,'xtick',0:10:30,'ytick',0:10:30)

        xlabel('X_R                           ','fontsize',20)
        ylabel('X_L','fontsize',20)
        set(gca,'fontsize',10)
        box off
        
        %%%%%%%%%%%%%%%%%%%%%%%%%%%%%%%%%%%%%%%%%%%%%%%%%%%%%%%%%%%%%%%%%%%
        %%%%%%%%%%%%%%%%%%%%%%%%%%%%%%%%%%%%%%%%%%%%%%%%%%%%%%%%%%%%%%%%%%%
        % eyes
        patch([beta beta+30 beta+30 beta], [0 0 beta+20 beta+20] ,-ones(1,4),[179/255 179/255 179/255],'EdgeColor',[179/255 179/255 179/255]); hold on;
        
        right_eye = 8*[0 1; 0 0];
        left_eye = 8*[0 -1; 0 0];
        x_offsetR = 54;
        y_offsetR = 25;
        
        x_offsetL = 45;
        y_offsetL = 25;
        
        right_eye_axis = line(right_eye(1,:)+x_offsetR,right_eye(2,:)+y_offsetR,'LineStyle','--','LineWidth',4,'Color',[0 153/255 1]); hold on;
        left_eye_axis = line(left_eye(1,:)+x_offsetL,left_eye(2,:)+y_offsetL,'LineStyle','--','LineWidth',4,'Color','r'); hold on;
        
        
        right_eye_image = imag_ellips(x_offsetR,y_offsetR,4/sqrt(2),3/sqrt(2),90,'k');
        left_eye_image = imag_ellips(x_offsetL,y_offsetL,4/sqrt(2),3/sqrt(2),90,'k');
        
        line([x_offsetR x_offsetR-2],[y_offsetR y_offsetR-10],'LineWidth',4,'Color','k')
        line([x_offsetL x_offsetL+2],[y_offsetL y_offsetL-10],'LineWidth',4,'Color','k')
        
        line(x_offsetL:x_offsetR,sqrt(-( (x_offsetL:x_offsetR)-(x_offsetR+x_offsetL)/2).^2+25)+y_offsetL,'LineWidth',4,'Color','k')
        %%%%%%%%%%%%%%%%%%%%%%%%%%%%%%%%%%%%%%%%%%%%%%%%%%%%%%%%%%%%%%%%%%%
        %%%%%%%%%%%%%%%%%%%%%%%%%%%%%%%%%%%%%%%%%%%%%%%%%%%%%%%%%%%%%%%%%%%
        
        
        replot=0;
    
    end
    
    if trajectoryflag==1
        
        %%%%%%%%%%%%%%%%%%%%%%%%%%%%%%%%%%%%%%%%%%%%%%%%%%%%%%%%%%%%%%%%%%%%%%%
        %%%%%%%%%%%%%%%%%%%%%%%%%%%%%%%%%%%%%%%%%%%%%%%%%%%%%%%%%%%%%%%%%%%%%%%
        % calculation of the trajectory from the input from the mouse

        % get input from mouse
        [m,p] = ginput(1);

        x=zeros(1,length(t));
        y=zeros(1,length(t));

        x(1)=m;
        y(1)=p;
        
        
        % initial motor population activity dynamics
        xm = ones(1,n)*(2.5*thresh_lin( a1*x(1) - c1*y(1) + h1 -7.5*(a1+c1) ));
        ym = ones(1,n)*(2.5*thresh_lin( a2*y(1) - c2*x(1) + h2 -7.5*(a2+c2) ));

        % initial eye position
        theta = interp1(mr-ml,stab_ptx-stab_pty,xm - ym,'linear','extrap');
        

        circ = plot(x(1),y(1),'.k','MarkerSize',30); hold on;
        %%%%%%%%%%%%%%%%%%%%%%%%%%%%%%%%%%%%%%%%%%%%%%%%%%%%%%%%%%%%%%%%%%%
        %%%%%%%%%%%%%%%%%%%%%%%%%%%%%%%%%%%%%%%%%%%%%%%%%%%%%%%%%%%%%%%%%%%
        % eyes
        rotat_mat = [cos(-theta*(pi/180)) -sin(-theta*(pi/180)); sin(-theta*(pi/180)) cos(-theta*(pi/180))];
        rot_right_eye = rotat_mat*right_eye;
        rot_left_eye = rotat_mat*left_eye;       
        delete(right_eye_axis)
        delete(left_eye_axis)
        right_eye_axis = line(rot_right_eye(1,:)+x_offsetR,rot_right_eye(2,:)+y_offsetR,'LineStyle','--','LineWidth',4,'Color',[0 153/255 1]); hold on;
        left_eye_axis = line(rot_left_eye(1,:)+x_offsetL,rot_left_eye(2,:)+y_offsetL,'LineStyle','--','LineWidth',4,'Color','r'); hold on;

        
        delete(right_eye_image)
        delete(left_eye_image)
        right_eye_image = imag_ellips(x_offsetR,y_offsetR,4/sqrt(2),3/sqrt(2),theta+90,'k');
        left_eye_image = imag_ellips(x_offsetL,y_offsetL,4/sqrt(2),3/sqrt(2),theta+90,'k');
        
        
        % stimulation light
        stim_light = imag_ellips(x_offsetL+3,y_offsetL-8,1,1,0,'r');
        
        %%%%%%%%%%%%%%%%%%%%%%%%%%%%%%%%%%%%%%%%%%%%%%%%%%%%%%%%%%%%%%%%%%%
        %%%%%%%%%%%%%%%%%%%%%%%%%%%%%%%%%%%%%%%%%%%%%%%%%%%%%%%%%%%%%%%%%%%
        
        titl = title('Stimulation ON ','fontsize',20,'BackgroundColor','r');
        set(titl,'Position',[18 38]);
        
        for i=2:length(t)
            
            if i==nnz(burst)
                delete(stim_light)
                delete(titl)
                titl = title('Stimulation OFF','fontsize',20);
                set(titl,'Position',[18 38]);
            end
            
            % perturbations functions
            if stim==1

                % unilateral hyperpolarization with halorhodopsin
                chr2_fun_traj = @(x) x;
                nphr_fun_traj = @(x) ones(1,n)*(x*(1-stim_amp*knock_step)*burst(i-1)+x*(1-burst(i-1)));

            else

                % unilateral depolarization with channelrhodopsin
                chr2_fun_traj = @(x) x+stim_amp*knock_step*burst(i-1);
                nphr_fun_traj = @(x) ones(1,n)*x;

            end

            
            %%%%%%%%%%%%%%%%%%%%%%%%%%%%%%%%%%%%%%%%%%%%%%%%%%%%%%%%%%%%%%%%%%%
            % dynamics
            %%%%%%%%%%%%%%%%%%%%%%%%%%%%%%%%%%%%%%%%%%%%%%%%%%%%%%%%%%%%%%%%%%%
            % position population synaptic outputs
            x(i)=x(i-1)+tstep*(-x(i-1)+ones(1,n)*synap_sat(a1*x(i-1)-c1*y(i-1)+h1) + nois_activ*(1/sqrt(tstep))*randn)/tau_x;
            y(i)=y(i-1)+tstep*(-y(i-1)+nphr_fun_traj(synap_sat(a2*y(i-1)-c2*x(i-1)+chr2_fun_traj(h2) )) + nois_activ*(1/sqrt(tstep))*randn)/tau_x;
            

            
            % motor population activity dynamics
            xm = ones(1,n)*(2.5*thresh_lin(a1*x(i)-c1*y(i)+h1 -7.5*(a1+c1) ));
            ym = 2.5*nphr_fun_traj(thresh_lin(a2*y(i)-c2*x(i)+chr2_fun_traj(h2) -7.5*(a2+c2) ));
               
            % accounting for oculomotor plant dynamics
            theta = theta+tstep*( -theta + interp1(mr-ml,stab_ptx-stab_pty,xm - ym,'linear','extrap') )/tau_muscle;
            %%%%%%%%%%%%%%%%%%%%%%%%%%%%%%%%%%%%%%%%%%%%%%%%%%%%%%%%%%%%%%%%%%%
            %%%%%%%%%%%%%%%%%%%%%%%%%%%%%%%%%%%%%%%%%%%%%%%%%%%%%%%%%%%%%%%%%%%
            

            if (i<nnz(burst) && mod(i,10)==0) || mod(i,50)==0
                % plotting the trajectory
                delete(circ)
                circ = plot(x(i),y(i),'.k','MarkerSize',30); hold on;
                
                
                %%%%%%%%%%%%%%%%%%%%%%%%%%%%%%%%%%%%%%%%%%%%%%%%%%%%%%%%%%%%%%%%%%%
                % moving eyes
                %%%%%%%%%%%%%%%%%%%%%%%%%%%%%%%%%%%%%%%%%%%%%%%%%%%%%%%%%%%%%%%%%%%
                rotat_mat = [cos(-theta*(pi/180)) -sin(-theta*(pi/180)); sin(-theta*(pi/180)) cos(-theta*(pi/180))]; 

                delete(right_eye_axis)
                delete(left_eye_axis)

                rot_right_eye = rotat_mat*right_eye;
                rot_left_eye = rotat_mat*left_eye;

                right_eye_axis = line(rot_right_eye(1,:)+x_offsetR,rot_right_eye(2,:)+y_offsetR,'LineStyle','--','LineWidth',4,'Color',[0 153/255 1]); hold on;
                left_eye_axis = line(rot_left_eye(1,:)+x_offsetL,rot_left_eye(2,:)+y_offsetL,'LineStyle','--','LineWidth',4,'Color','r'); hold on;
                
                
                delete(right_eye_image)
                delete(left_eye_image)
                right_eye_image = imag_ellips(x_offsetR,y_offsetR,4/sqrt(2),3/sqrt(2),theta+90,'k');
                left_eye_image = imag_ellips(x_offsetL,y_offsetL,4/sqrt(2),3/sqrt(2),theta+90,'k');
                %%%%%%%%%%%%%%%%%%%%%%%%%%%%%%%%%%%%%%%%%%%%%%%%%%%%%%%%%%%%%%%%%%%
                %%%%%%%%%%%%%%%%%%%%%%%%%%%%%%%%%%%%%%%%%%%%%%%%%%%%%%%%%%%%%%%%%%%
                
                
                pause(0.05);

            end
            
        end
        
        
        % plotting of the trajectory
        plot(x,y,'LineWidth',2,'Color','k'); hold on;
        xlim([X_min X_max+25])
        ylim([X_min X_max])
        xlabel('X_R                           ','fontsize',20)
        ylabel('X_L','fontsize',20)
        set(gca,'fontsize',10)
        box off
        
        

        trajectoryflag=0;

    end
        
         
    pause(0.01);

end
